# Supplementary material for: Can Electrochemical Sensors Be Used for Identification and Phylogenetic Studies in Lamiaceae?
Source: Sensors (Basel). 2021 Dec 8;21(24):8216. doi: 10.3390/s21248216 (PMC8706286; doi:10.3390/s21248216)
Supplement: Supplementary file 1 [file sensors-21-08216-s001.zip]

Archive with 1 entries (1 files):
- sensors-1466218-supplementary.pdf
